# Supplementary material for: Rat Islet pECM Hydrogel-Based Microencapsulation: A Protective Niche for Xenotransplantation
Source: Gels. 2025 Jul 2;11(7):517. doi: 10.3390/gels11070517 (PMC12295616; doi:10.3390/gels11070517)
Supplement: Supplementary file 1 [file gels-11-00517-s001.zip]

Archive with 1 entries (1 files):
- gels-3700644-supplementary.pdf
